# Supplementary material for: The BCG in situ study – novel techniques applied to a 100-year-old vaccine
Source: MethodsX. 2025 Nov 7;15:103712. doi: 10.1016/j.mex.2025.103712 (PMC12681442; doi:10.1016/j.mex.2025.103712)
Supplement: Supplementary file 1 [file mmc1.xlsx]

## Sheet: Sheet1
I. SKIN Biopsy Collection consumables
Sample	Item	Manufacturer	Vendor	Catalogue number	Measure-ment unit	Quantity per biosample
Type
skin	Basic dressing pack Multigate	Multigate	Team Medical Supplies	MTG08888NP	unit	1
skin	Multistrip wound closure 6 x 38mm	Multigate	Team Medical Supplies	MTG30353	unit	1
skin	Leukoplast Barrier	Leukoplast	Team Medical Supplies	BSN7645202	unit	2
skin	Skin Cleaning Alcohol Swab	Medi-Swab	Team Medical Supplies	SN36001000	unit	1
skin	Adson Dressing Forceps	Sayco	Team Medical Supplies	BYDSU104	unit	1
skin	Biopsy punch 2mm with plunger	Kai Biomedical	Team Medical Supplies	SPMKAI697	unit	1
skin	Sodium Chloride 0.9% for injection, 10 mL unit	Pfizer	Team Medical Supplies	PHA19042005	unit	1
skin_multiuse	Retractable Tape Measure	ABN	Team Medical Supplies	BYDS423	unit	1 per study site
skin_multiuse	Cosmetic marker pen		Team Medical Supplies		unit	1 per study site
Skin_multiuse	Ice pack				unit	1 per study site
II. SKIN Biopsy processing consumables and reagents
Sample	Item	Manufacturer	Vendor	Catalogue number	Measure-ment unit	Quantity per biosample
Type
Skin_PFA	Paraformaldehyde solid tablets	Sigma		158127-5G	unit	1 per month
Skin_PFA	Sodium Hydroxide Pellets	Sigma		221465	unit	1 per month
Skin_PFA	FilterBio 0.45 um membrane filter	Pes		FBS25PES045S	unit	1 per month
Skin_PFA	1 x PBS	Gibco	Invitrogen	PBS74-1-500	unit	350 mL per month
Skin_PFA	250 mL autoclaved glass laboratory bottle	Fisherbrand		FB800250	unit	1
Skin	RNALater	Invitrogen	Ambion	AM7020	mL	1
Skin_PFA	1.0 mL cryovial	Sarstedt	Sarstedt	72.377	unit	2
Skin_PFA	15 mL conical tube	Falcon	Fisher	352095	unit	1
Skin_PFA	p1000 filter tips, sterile	Axygen	Fisher	TF1000LRS	unit	3
IV . BLOOD sample collection material
Sample	Item	Manufacturer	Vendor	Catalogue number	Measure-ment unit	Quantity per biosample
Type
EDTA-Blood	4ml BD Vacutainer K2 EDTA Tube	BD	BD	367839	unit	1
EDTA-Blood	21 G x .75 in. BD Vacutainer® Safety-Lok™ Blood	BD	BD	367246	unit	1
EDTA-Blood	Skin Cleaning Alcohol Swab	Medi-Swab	Team Medical Supplies	SN36001000	unit
EDTA-Blood	Gauze Tape
EDTA-Blood	Sterile cotton swab
V . BLOOD sample processing: consumables and reagents
Sample	Item	Manufacturer	Vendor	Catalogue number	Measure	Quantity per biosample
Type					ment unit
cfRNA_RNA	1ml wide-bore pipette tips	Axygen		T-1005-WB-C-R-S	unit	2
cfRNA	200 uL wide bore pipette tips	Axygen		AX-T-205-WB-C-1	unit	2
cfRNA	NOR-Custom cf-DNA/cfc-RNA Preservative Reagent	Norgen		63950	mL	0.247
RNA	PAXgene Blood RNA Tube, 2.5 mL	PAXGene	BD	762165	mL
flow	dPBS or 1x PBS	Invitrogen		PBS74-1-500	mL	1
flow	SmartTube Stable-Lyse V2 buffer	SmartTube		STBLYSE2-250	mL	0.35
flow	SmartTube Stable-Store V2 buffer	SmartTube		STBLSTORE-1000	mL	1
flow	Fixable Viability Dye eFluor 780	eBioscience	ThermoFisher	65-0865-18	mL	2
flow	0.5M EDTA	invitrogen	Fisher	15575020	mL
flow	ultrapure water	invitrogen	Fisher	10977015	mL
flow	20 mM EDTA**	in-house, from 0.5M EDTA and ultrapure water			mL	0.02
flow	4% Latex CML beads	ThermoFisher	Invitrogen	C37255	uL	2
flow	p20 filter tips	Axygen	Fisher	TF20LRS	unit	2
flow	p200 filter tips	Axygen		TF200LRS	unit	2
flow_plasma_epi	p1000 filter tips	Axygen	Fisher	TF1000LRS	unit	5
plasma_epi	1.0 mL cryovial	Sarstedt	Sarstedt	72.377	unit	3
flow	2.0 mL cryovial, blue lid	Corning	Corning	431418	unit	2
rna	2.0 mL cryovial, orange lid	Corning	Corning	430488	unit	1
cfRNA	1.5 mL LoBind Dnase/Rnase free tubes	eppendorf		22431021	unit	2
V . Equipment
Sample	Item	Manufacturer	Vendor	Catalogue number	measurement unit	Quantity per biosample
Type
skin_blood_processing	Set of micropipettes: p20, p20-200, p100-1000				set	2
blood_processing	Minicentrifuge				unit	1
blood_collection	ultracentrifuge with swing bucket	eppendorf			unit	1
skin	hot plate				unit	1
skin	Dermatoscope	Dermlite	Docstock	DLGL	unit	1 per study site
skin	Universal phone adapter with magnetic connection	Dermlite	Docstock	DL-UPA	unit	1 per study site
skin	Smartphone for dermatoscopic imcages: Google Pixel 6a (PW 2000)	Google			unit	1
